# Supplementary material for: Molecular Interactions Governing the Rat Aryl Hydrocarbon Receptor Activities of Polycyclic Aromatic Compounds and Predictive Model Development
Source: Molecules. 2024 Sep 29;29(19):4619. doi: 10.3390/molecules29194619 (PMC11477797; doi:10.3390/molecules29194619)
Supplement: Supplementary file 1 [file molecules-29-04619-s001.zip]

Archive with 1 entries (1 files):
- molecules-3155589-supplementary.pdf
